# Supplementary material for: Transboundary Monitoring of the Wolf Alpine Population over 21 Years and Seven Countries
Source: Animals (Basel). 2023 Nov 17;13(22):3551. doi: 10.3390/ani13223551 (PMC10668717; doi:10.3390/ani13223551)
Supplement: Supplementary file 1 [file animals-13-03551-s001.zip]

Archive with 1 entries (1 files):
- animals-2643384-supplementary.pdf
